# Supplementary material for: Detection of Bacterial α-l-Fucosidases with an Ortho-Quinone Methide-Based Probe and Mapping of the Probe-Protein Adducts
Source: Molecules. 2022 Feb 28;27(5):1615. doi: 10.3390/molecules27051615 (PMC8911971; doi:10.3390/molecules27051615)
Supplement: Supplementary file 1 [file molecules-27-01615-s001.zip]

Archive with 1 entries (1 files):
- molecules-1593393-supplementary.pdf
